# Supplementary material for: Development of Conjugated Linoleic Acid Nanostructured Lipid Carriers and Their Synergistic Efficacy with Curcumin
Source: Foods. 2025 Sep 5;14(17):3104. doi: 10.3390/foods14173104 (PMC12427970; doi:10.3390/foods14173104)
Supplement: Supplementary file 1 [file foods-14-03104-s001.zip]

Archive with 1 entries (1 files):
- foods-3816751-supplementary.pdf
